# Supplementary material for: NbTMP14 Is Involved in Tomato Spotted Wilt Virus Infection and Symptom Development by Interaction with the Viral NSm Protein
Source: Viruses. 2021 Mar 7;13(3):427. doi: 10.3390/v13030427 (PMC7999277; doi:10.3390/v13030427)
Supplement: Supplementary file 1 [file viruses-13-00427-s001.zip]

Archive with 4 entries (3 files):
- suppl/
- suppl/Fig S1.pdf
- suppl/Fig S2.pdf
- suppl/Table S1.docx
